# Supplementary material for: Immune Imprinting Identified in Phage-Display Antibody Libraries Derived from Early Wild-Type and Late Omicron COVID-19 Convalescents
Source: Viruses. 2026 Jan 20;18(1):132. doi: 10.3390/v18010132 (PMC12846543; doi:10.3390/v18010132)
Supplement: Supplementary file 1 [file viruses-18-00132-s001.zip]

Archive with 1 entries (1 files):
- viruses-4075010-supplementary.pdf
